# Supplementary material for: Enhancing cardiomyocyte reprogramming efficiency by targeting cellular senescence is mediated via Rb1 gene
Source: Stem Cell Res Ther. 2025 Dec 29;16:685. doi: 10.1186/s13287-025-04776-7 (PMC12751188; doi:10.1186/s13287-025-04776-7)
Supplement: Supplementary file 1 — Supplementary Material 1. [file 13287_2025_4776_MOESM1_ESM.xlsx]

## Sheet: Sheet1
hRB1 shRNA F1	CCGGTATTGCACGAGTTGACCTAGACTCGAGTCTAGGTCAACTCGTGCAATATTTTTG
hRB1 shRNA R1	AATTCAAAAATATTGCACGAGTTGACCTAGACTCGAGTCTAGGTCAACTCGTGCAATA
hRB1 shRNA F2	CCGGCGCGTGTAAATTCTACTGCAACTCGAGTTGCAGTAGAATTTACACGCGTTTTTG
hRB1 shRNA R2	AATTCAAAAACGCGTGTAAATTCTACTGCAACTCGAGTTGCAGTAGAATTTACACGCG
hRBBP4 shRNA F1	CCGGGCCTTTCTTTCAATCCTTATACTCGAGTATAAGGATTGAAAGAAAGGCTTTTTG
hRBBP4 shRNA R1	AATTCAAAAAGCCTTTCTTTCAATCCTTATACTCGAGTATAAGGATTGAAAGAAAGGC
hRBBP4 shRNA F2	CCGGCCCTTGTATCATCGCAACAAACTCGAGTTTGTTGCGATGATACAAGGGTTTTTG
hRBBP4 shRNA R2	AATTCAAAAACCCTTGTATCATCGCAACAAACTCGAGTTTGTTGCGATGATACAAGGG
hRBBP7 shRNA F1	CCGGCCTCCAGAACTCCTGTTTATTCTCGAGAATAAACAGGAGTTCTGGAGGTTTTTG
hRBBP7 shRNA R1	AATTCAAAAACCTCCAGAACTCCTGTTTATTCTCGAGAATAAACAGGAGTTCTGGAGG
hRBBP7 shRNA F2	CCGGCGTGTCATCAATGAAGAATATCTCGAGATATTCTTCATTGATGACACGTTTTTG
hRBBP7 shRNA R2	AATTCAAAAACGTGTCATCAATGAAGAATATCTCGAGATATTCTTCATTGATGACACG
hCBX8 shRNA F1	CCGGCGTCACCATTAAGGAAAGTAACTCGAGTTACTTTCCTTAATGGTGACGTTTTTG
hCBX8 shRNA R1	AATTCAAAAACGTCACCATTAAGGAAAGTAACTCGAGTTACTTTCCTTAATGGTGACG
hCBX8 shRNA F2	CCGGCACGGACGTGACCTCAAACTTCTCGAGAAGTTTGAGGTCACGTCCGTGTTTTTG
hCBX8 shRNA R2	AATTCAAAAACACGGACGTGACCTCAAACTTCTCGAGAAGTTTGAGGTCACGTCCGTG
hCDKN1B shRNA F1	CCGGAGCAATGCGCAGGAATAAGGCTCGAGCCTTATTCCTGCGCATTGCTTTTTTG
hCDKN1B shRNA R1	AATTCAAAAAAGCAATGCGCAGGAATAAGGCTCGAGCCTTATTCCTGCGCATTGCT
hCDKN1B shRNA F2	CCGGGCGCAAGTGGAATTTCGATTTCTCGAGAAATCGAAATTCCACTTGCGCTTTTTG
hCDKN1B shRNA R2	AATTCAAAAAGCGCAAGTGGAATTTCGATTTCTCGAGAAATCGAAATTCCACTTGCGC
mRB1-shRNA-F1	CCGGCATCGGAGTACAGCGATATAACTCGAGTTATATCGCTGTACTCCGATGTTTTTG
mRB1-shRNA-R1	AATTCAAAAACATCGGAGTACAGCGATATAACTCGAGTTATATCGCTGTACTCCGATG
mRB1-shRNA-F2	CCGGTAGCATATCTCCGACTAAATACTCGAGTATTTAGTCGGAGATATGCTATTTTTG
mRB1-shRNA-R2	AATTCAAAAATAGCATATCTCCGACTAAATACTCGAGTATTTAGTCGGAGATATGCTA
mRBBP4-shRNA-F1	CCGGCCCACCAGAATTGTTGTTTATCTCGAGATAAACAACAATTCTGGTGGGTTTTTG
mRBBP4-shRNA-R1	AATTCAAAAACCCACCAGAATTGTTGTTTATCTCGAGATAAACAACAATTCTGGTGGG
mRBBP4-shRNA-F2	CCGGATCCCATAAGGATGAAATATTCTCGAGAATATTTCATCCTTATGGGATTTTTTG
mRBBP4-shRNA-R2	AATTCAAAAAATCCCATAAGGATGAAATATTCTCGAGAATATTTCATCCTTATGGGAT
mRBBP7-shRNA-F1	CCGGCGCCTGAATGTGTGGGATTTACTCGAGTAAATCCCACACATTCAGGCGTTTTTG
mRBBP7-shRNA-R1	AATTCAAAAACGCCTGAATGTGTGGGATTTACTCGAGTAAATCCCACACATTCAGGCG
mRBBP7-shRNA-F2	CCGGAGTGAATCGTGCTCGTTATATCTCGAGATATAACGAGCACGATTCACTTTTTTG
mRBBP7-shRNA-R2	AATTCAAAAAAGTGAATCGTGCTCGTTATATCTCGAGATATAACGAGCACGATTCACT
mCBX8-shRNA-F1	CCGGGCATGGAATATCTCGTGAAATCTCGAGATTTCACGAGATATTCCATGCTTTTTG
mCBX8-shRNA-R1	AATTCAAAAAGCATGGAATATCTCGTGAAATCTCGAGATTTCACGAGATATTCCATGC
mCBX8-shRNA-F2	CCGGTTTCCAGCCAGGGTAATAAAGCTCGAGCTTTATTACCCTGGCTGGAAATTTTTG
mCBX8-shRNA-R2	AATTCAAAAATTTCCAGCCAGGGTAATAAAGCTCGAGCTTTATTACCCTGGCTGGAAA
mCDKN1B-shRNA-F1	CCGGGAGTCAGCGCAAGTGGAATTTCTCGAGAAATTCCACTTGCGCTGACTCTTTTTG
mCDKN1B-shRNA-R1	AATTCAAAAAGAGTCAGCGCAAGTGGAATTTCTCGAGAAATTCCACTTGCGCTGACTC
mCDKN1B-shRNA-F2	CCGGTTTCGACTTTCAGAATCATAACTCGAGTTATGATTCTGAAAGTCGAAATTTTTG
mCDKN1B-shRNA-R2	AATTCAAAAATTTCGACTTTCAGAATCATAACTCGAGTTATGATTCTGAAAGTCGAAA
hRB1 F1	CTCTCGTCAGGCTTGAGTTTG
hRB1 R1	GACATCTCATCTAGGTCAACTGC
hRBBP4 F1	ATGACCCATGCTCTGGAGTG
hRBBP4 R1	GGACAAGTCGATGAATGCTGAAA
hRBBP7 F1	GAGGAGCGTGTCATCAATGAA
hRBBP7 R1	GCATGGGTCATAACCAGGTCATA
hCBX8 F2	ATACGGAAAGGACGCATGGAA
hCBX8 R2	CTTGGGTCCACGCTTTTTGG
hCDKN1B F1	ATCACAAACCCCTAGAGGGCA
hCDKN1B R1	GGGTCTGTAGTAGAACTCGGG
mRB1 F2	CAAATTAGAACGGACGTGTGAAC
mRB1 R2	ACCAGGTCATCTTCCATCTGT
mRBBP4 F1	GACGACGCAGTGGAAGAAC
mRBBP4 R1	CTGGGCAGTTAAGCTGGGC
mRBBP7 F2	GAGCGTGTCATCAACGAAGAG
mRBBP7 R2	CCACTGAACGGTAAGACTGGG
mCBX8 F2	GGTGTGACCAGTCCTAGCTCA
mCBX8 R2	GCCCTGTGCTTTATTACCCTG
mCDKN1B F1	TCAAACGTGAGAGTGTCTAACG
mCDKN1B R1	CCGGGCCGAAGAGATTTCTG
P16 F	CGGTCGGAGGCCGATCCAG
P16 R	GCGCCGTGGAGCAGCAGCAGCT
GLB F	TATACTGGCTGGCTAGATCACTG
GLB R	GGCAAAATTGGTCCCACCTATAA
ACTN2 F	CAAACCTGACCGGGGAAAAAT
ACTN2 R	CTGAATAGCAAAGCGAAGGATGA
MYH6 F	GCCCTTTGACATTCGCACTG
MYH6 R	GGTTTCAGCAATGACCTTGCC
β-Actin F	GATCGGCGGCTCCATCCTG
β-Actin R	GACTCGTCATACTCCTGCTTGC
P16 F	CGCAGGTTCTTGGTCACTGT
P16 R	TGTTCACGAAAGCCAGAGCG
GLB1 F	GCACGGCATCTATAATGTCACC
GLB1 R	GTATCGGAATGGCTGTCCATC
mβ-Actin F	GTGACGTTGACATCCGTAAAGA
mβ-Actin R	GCCGGACTCATCGTACTCC
